# Supplementary material for: Genome-wide association study of Mycoplasma anserisalpingitidis strains for antibiotic susceptibility
Source: Sci Rep. 2026 Feb 24;16:10306. doi: 10.1038/s41598-026-39804-w (PMC13031706; doi:10.1038/s41598-026-39804-w)
Supplement: Supplementary file 3 — Supplementary Information 3. [file 41598_2026_39804_MOESM3_ESM.xlsx]

## Sheet: Strain information
Strain	Host	Collection date	Isolation source	Origin of the strain	Short read number	Genome size (bp)	Average coverage	GC%	Accession number	Tilmicosin (μg/ml)	Tylosin (μg/ml)	Tylvalosin (μg/ml)	Lincomycin (μg/ml)	Oxytetracycline (μg/ml)	Doxycycline (μg/ml)	Spectinomycin (μg/ml)	Enrofloxacin (μg/ml)	Tiamulin (μg/ml)
ATCC BAA-2147	domestic goose	1983	phallus lymph	Hungary	Na	959110	Na	26.6	CP042295	≤0.25	≤0.25	≤0.25	0.5	16	10	4	0.312	0.156
MYCAV34	domestic goose	2011	phallus lymph	Hungary	1078170	979394	63.1	26.6	PRJNA602215	4	1	≤0.25	2	32	2.5	8	5	0.625
MYCAV35	domestic goose	2012	phallus lymph	Hungary	3903979	964147	476.7	27.1	PRJNA856806	4	1	≤0.25	2	16	10	8	5	1.25
MYCAV36	domestic goose	2012	cloaca swab	Hungary	4167281	960061	502.6	26.9	PRJNA856806	4	1	≤0.25	2	16	10	64	5	1.25
MYCAV38	domestic goose	2012	cloaca swab	Hungary	1062648	910976	63.8	26.7	PRJNA602215	≤0.25	≤0.25	≤0.25	2	2	0.156	8	2.5	0.625
MYCAV39	domestic goose	2012	phallus lymph	Hungary	7876655	933047	828.1	26.8	PRJNA602215	64	32	1	4	16	>10	16	>10	1.25
MYCAV40	domestic goose	2012	cloaca swab	Hungary	884626	905759	59.1	26.9	PRJNA602215	1	1	≤0.25	4	8	5	32	>10	1.25
MYCAV44	domestic goose	2012	cloaca swab	Hungary	984722	942663	63.6	26.8	PRJNA602215	64	8	1	2	2	0.312	16	5	1.25
MYCAV47	duck	2012	lung and air sac	Hungary	1209194	927761	74.9	26.7	PRJNA602215	64	16	1	64	32	5	16	10	2.5
MYCAV49	domestic goose	2013	phallus lymph	Hungary	867240	901593	57.7	26.8	PRJNA602215	64	8	2	2	8	5	16	5	0.625
MYCAV50	domestic goose	2013	phallus	Hungary	1246678	908369	81	26.7	PRJNA602215	2	2	≤0.25	2	8	5	16	>10	0.625
MYCAV51	domestic goose	2013	phallus lymph	Hungary	1117254	914556	70.4	26.9	PRJNA602215	64	8	2	4	16	10	32	5	0.625
MYCAV52	domestic goose	2013	oviduct	Hungary	3103297	1007667	359.5	26.7	PRJNA856806	>64	>64	16	>64	32	5	8	2.5	0.625
MYCAV53	domestic goose	2013	phallus lymph	Hungary	1182342	901654	77.3	26.8	PRJNA602215	64	8	1	2	16	10	16	5	0.625
MYCAV54	domestic goose	2013	follicle	Hungary	1034708	896541	68.8	26.7	PRJNA602215	64	8	0.5	1	16	5	8	5	0.625
MYCAV55	domestic goose	2013	follicle	Hungary	760604	930730	51.7	26.8	PRJNA602215	≤0.25	≤0.25	≤0.25	4	8	0.312	8	10	0.625
MYCAV56	domestic goose	2013	phallus	Hungary	4497560	1007407	494	26.8	PRJNA602215	64	1.25	0.5	4	4	0.312	8	1.25	0.625
MYCAV59	domestic goose	2013	follicle	Hungary	4320728	923347	523.3	26.8	PRJNA856806	≤0.25	≤0.25	≤0.25	4	8	2.5	8	5	1.25
MYCAV61	domestic goose	2013	phallus lymph	Hungary	5028110	1009761	607	26.5	PRJNA602215	≤0.25	≤0.25	≤0.25	2	2	0.078	16	5	0.132
MYCAV63	domestic goose	2013	trachea swab	Hungary	4344074	989220	526.2	26.8	PRJNA602215	>64	16	≤0.25	2	4	0.312	8	1.25	0.625
MYCAV65	domestic goose	2014	phallus lymph	Hungary	3552424	916259	495.8	26.8	PRJNA602215	0.5	0.5	≤0.25	4	4	2.5	16	5	1.25
MYCAV66	domestic goose	2014	phallus lymph	Hungary	778342	1005781	51.8	26.5	PRJNA602215	≤0.25	≤0.25	≤0.25	4	64	10	16	5	0.625
MYCAV67	domestic goose	2014	phallus lymph	Hungary	1073134	960625	66.5	26.6	PRJNA602215	64	64	16	64	64	5	8	2.5	2.5
MYCAV68	domestic goose	2014	phallus lymph	Hungary	892864	1038137	53	26.5	PRJNA602215	>64	>64	16	64	64	10	8	5	1.25
MYCAV69	domestic goose	2014	phallus lymph	Hungary	981938	914847	66.7	26.8	PRJNA602215	>64	16	2	4	64	5	4	5	0.625
MYCAV70	domestic goose	2014	phallus lymph	Hungary	1049748	885569	67.4	26.9	PRJNA602215	64	16	1	4	64	2.5	8	10	0.312
MYCAV71	domestic goose	2014	phallus lymph	Hungary	949894	1004181	57.7	26.7	PRJNA602215	64	8	0.5	2	8	0.156	8	0.625	0.625
MYCAV72	domestic goose	2014	phallus lymph	Hungary	4744726	902846	611.6	26.7	PRJNA602215	64	8	0.5	4	4	0.156	16	2.5	0.625
MYCAV73	domestic goose	2014	cloaca swab	Hungary	739708	972879	51.9	26.7	PRJNA602215	64	8	0.5	2	≤0.25	0.078	4	0.312	0.156
MYCAV75	domestic goose	2014	phallus lymph	Hungary	5509672	928263	400.6	26.6	PRJNA602215	≤0.25	≤0.25	≤0.25	4	64	5	8	2.5	0.625
MYCAV76	domestic goose	2014	phallus lymph	Hungary	4965942	924524	371.4	26.7	PRJNA602215	64	8	0.5	8	64	5	32	5	1.25
MYCAV77	domestic goose	2014	phallus lymph	Hungary	4904450	931200	356	27.0	PRJNA602215	64	8	≤0.25	4	0.25	0.078	>64	0.625	0.312
MYCAV78	domestic goose	2014	trachea	Hungary	5644680	979615	397.5	26.7	PRJNA602215	64	4	≤0.25	1	0.5	0.156	8	0.625	0.156
MYCAV91	domestic goose	2011	phallus	Hungary	5804228	930582	421.2	26.7	PRJNA602215	≤0.25	≤0.25	≤0.25	2	2	2.5	8	5	0.156
MYCAV93	domestic goose	2011	phallus	Hungary	Na	919993	1166.4	26.7	CP041663	≤0.25	≤0.25	≤0.25	2	8	0.312	8	2.5	0.078
MYCAV94	domestic goose	2012	cloaca swab	Hungary	4127124	986580	414.7	26.6	PRJNA602215	≤0.25	≤0.25	≤0.25	4	64	10	16	2.5	0.625
MYCAV160	domestic goose	2015	phallus lymph	Hungary	4757913	930966	579.3	27.0	PRJNA856806	>64	32	2	4	64	10	16	10	0.312
MYCAV161	domestic goose	2015	phallus lymph	Hungary	3827181	986270	441.2	27.0	PRJNA856806	64	16	≤0.25	4	64	10	8	10	0.625
MYCAV162	domestic goose	2015	phallus lymph	Hungary	4277782	922230	530	26.9	PRJNA856806	64	16	≤0.25	4	64	5	8	2.5	0.312
MYCAV176	domestic goose	2015	phallus	Hungary	4395990	907908	563.4	26.9	PRJNA856806	>64	>64	2	4	64	2.5	4	5	0.312
MYCAV177	domestic goose	2015	phallus	Hungary	Na	908787	Na	26.7	CP041664	>64	32	2	4	64	1.25	4	10	0.312
MYCAV178	domestic goose	2015	follicle	Hungary	4248308	894694	535.1	27.1	PRJNA602215	64	4	0.5	1	64	5	8	5	0.625
MYCAV179	domestic goose	2015	trachea swab	Hungary	4385370	957840	515.1	26.9	PRJNA602215	4	0.5	0.5	4	4	0.312	8	2.5	1.25
MYCAV180	domestic goose	2015	phallus	Hungary	6023114	916940	444.9	26.8	PRJNA602215	64	8	1	1	0.5	0.312	8	5	1.25
MYCAV202	domestic goose	2015	cloaca	Hungary	5394492	994091	372.3	26.5	PRJNA602215	0.5	0.5	≤0.25	1	8	1.25	8	1.25	0.156
MYCAV205	domestic goose	2015	phallus lymph	Hungary	2721622	919373	815.1	26.9	PRJNA602215	64	8	0.5	2	16	1.25	4	1.25	0.312
MYCAV212	domestic goose	2015	phallus lymph	Hungary	3685481	945130	432.7	27.0	PRJNA602215	64	16	0.5	2	8	2.5	8	5	0.156
MYCAV218	domestic goose	2015	cloaca	Hungary	4024917	898121	472.6	26.9	PRJNA602215	64	64	2	4	8	2.5	8	5	0.312
MYCAV221	domestic goose	2015	cloaca	Hungary	3404168	917182	437.5	26.7	PRJNA602215	64	32	1	2	16	2.5	16	2.5	0.312
MYCAV222	domestic goose	2015	cloaca	Hungary	5082630	999769	348.8	26.8	PRJNA602215	64	8	0.5	2	16	2.5	4	1.25	0.156
MYCAV243	domestic goose	2016	cloaca swab	Hungary	6859247	932247	715	26.7	PRJNA602215	64	16	0.5	4	8	2.5	8	2.5	0.625
MYCAV245	domestic goose	2016	phallus lymph	Hungary	9267228	926480	1198.7	26.9	PRJNA602215	64	32	1	4	8	2.5	4	2.5	0.156
MYCAV247	domestic goose	2016	phallus lymph	Hungary	7197393	898719	912.9	26.8	PRJNA602215	64	32	1	4	8	0.625	8	2.5	0.312
MYCAV248	domestic goose	2016	cloaca swab	Hungary	7123279	906722	898.3	26.8	PRJNA602215	64	16	0.5	2	16	1.25	16	2.5	0.312
MYCAV264	domestic goose	2016	sperm	Hungary	4868076	1097017	775.5	26.7	PRJNA602215	>64	16	1	8	16	5	8	>10	0.312
MYCAV265	domestic goose	2016	sperm	Hungary	4384347	1010743	487.5	26.7	PRJNA856806	>64	4	0.5	1	16	5	8	5	0.312
MYCAV270	domestic goose	2016	cloaca swab	Hungary	5298274	980945	370.1	26.6	PRJNA602215	64	64	2	4	16	10	8	2.5	0.625
MYCAV271	domestic goose	2016	phallus lymph	Hungary	10287635	916347	1169	26.8	PRJNA602215	64	>64	8	4	32	10	16	5	0.625
MYCAV275	domestic goose	2016	sperm	Hungary	4967740	895781	377.7	26.8	PRJNA602215	0.5	≤0.25	≤0.25	2	≤0.25	0.156	16	2.5	0.625
MYCAV313	domestic goose	2017	cloaca swab	Hungary	5957010	961743	667.4	26.7	PRJNA602215	64	16	0.5	4	1	0.156	4	1.25	0.625
MYCAV325	domestic goose	2017	cloaca swab	Hungary	5187226	903462	391.4	26.7	PRJNA602215	64	16	0.5	1	32	5	16	>10	1.25
MYCAV327	domestic goose	2017	cloaca swab	Hungary	30383538	910233	2268.3	26.8	PRJNA602215	64	32	1	1	32	5	8	2.5	0.625
MYCAV328	domestic goose	2017	cloaca swab	Hungary	3883036	994724	448.2	26.8	PRJNA856806	64	32	≤0.25	2	32	5	8	>10	0.312
MYCAV329	domestic goose	2017	cloaca swab	Hungary	3925270	1042593	450.2	27.2	PRJNA856806	64	32	0.5	2	5	5	16	>10	0.625
MYCAV330	domestic goose	2017	cloaca swab	Hungary	3754486	884948	497.4	27.2	PRJNA856806	64	16	0.5	2	32	10	16	>10	0.625
MYCAV331	domestic goose	2017	cloaca swab	Hungary	5112758	892925	647.3	27.0	PRJNA856806	64	16	1	2	32	5	8	>10	0.625
MYCAV332	domestic goose	2017	cloaca swab	Hungary	5392320	954810	387.3	26.6	PRJNA602215	64	16	1	1	16	2.5	8	5	0.625
MYCAV333	domestic goose	2017	cloaca swab	Hungary	4542186	950205	325.6	26.5	PRJNA602215	64	16	0.5	2	32	5	8	>10	0.625
MYCAV334	domestic goose	2017	cloaca swab	Hungary	3411780	959430	412.5	27.0	PRJNA856806	>64	32	2	2	16	5	8	>10	1.25
MYCAV338	domestic goose	2017	cloaca	Hungary	3827146	952179	458.5	27.0	PRJNA856806	>64	16	1	2	16	5	8	5	0.625
MYCAV340	domestic goose	2017	cloaca	Hungary	6252436	908023	459.9	26.7	PRJNA602215	>64	32	0.5	4	1	0.156	16	10	0.312
MYCAV342	domestic goose	2017	trachea and serous membrane	Hungary	5009604	962991	356.4	26.5	PRJNA602215	64	16	1	4	16	5	32	>10	1.25
MYCAV343	domestic goose	2017	follicle	Hungary	5586762	910357	413.6	26.8	PRJNA602215	64	16	0.5	4	16	2.5	8	>10	0.312
MYCAV382	domestic goose	2017	cloaca	Hungary	5074236	1050076	331.4	26.7	PRJNA602215	64	8	0.5	4	64	>10	8	2.5	0.312
MYCAV415	domestic goose	2017	phallus lymph	Hungary	4017750	874993	332	29.9	PRJNA856806	64	16	2	2	16	10	32	5	2.5
MYCAV421	domestic goose	2018	cloaca	Hungary	4331947	975589	497.3	26.8	PRJNA856806	>64	16	1	2	16	10	8	5	1.25
MYCAV422	domestic goose	2018	cloaca	Hungary	4635209	914643	582.8	26.9	PRJNA856806	>64	16	1	2	32	10	16	10	2.5
MYCAV423	domestic goose	2018	cloaca	Hungary	6583772	914834	494.9	26.8	PRJNA602215	64	16	1	2	32	10	8	5	2.5
MYCAV424	domestic goose	2018	cloaca	Hungary	4797102	886580	370.6	26.8	PRJNA602215	64	32	1	4	32	10	64	10	2.5
MYCAV425	domestic goose	2018	cloaca	Hungary	4464224	923302	527.4	26.9	PRJNA856806	>64	16	1	2	32	5	8	>10	1.25
MYCAV426	domestic goose	2018	cloaca	Hungary	5646052	1011220	572.3	26.9	PRJNA856806	>64	64	1	2	32	10	16	5	2.5
MYCAV427	domestic goose	2018	cloaca	Hungary	3461873	905327	441.3	26.7	PRJNA856806	>64	>64	1	2	32	5	16	>10	0.625
MYCAV429	domestic goose	2018	cloaca	Hungary	3613768	894033	466.6	26.9	PRJNA602215	64	16	1	4	32	10	8	10	2.5
MYCAV430	domestic goose	2018	cloaca	Hungary	567570	885995	1028.3	26.8	PRJNA602215	64	64	1	4	32	10	8	>10	2.5
MYCAV431	domestic goose	2018	cloaca	Hungary	2879362	965041	466.8	27.0	PRJNA856806	>64	16	0.5	2	16	5	16	>10	1.25
MYCAV433	domestic goose	2018	cloaca	Hungary	3016250	931275	382.9	27.2	PRJNA856806	>64	32	2	2	32	10	8	>10	2.5
MYCAV449	domestic goose	2018	trachea	Hungary	734284	916606	740.2	26.7	PRJNA602215	64	8	0.5	2	32	5	16	10	0.625
MYCAV452	domestic goose	2018	cloaca	Hungary	702530	896574	904.1	26.7	PRJNA602215	64	16	0.5	4	32	10	8	>10	1.25
MYCAV493	domestic goose	2018	cloaca	Hungary	9080691	884136	1321.3	26.8	PRJNA602215	64	32	1	4	0.5	≤0.039	8	>10	0.312
MYCAV494	domestic goose	2018	phallus lymph	Hungary	9664639	901604	1388.3	26.8	PRJNA602215	64	4	≤0.25	1	32	0.312	16	10	1.25
MYCAV495	domestic goose	2018	cloaca	Hungary	2995523	955010	364.3	26.6	PRJNA856806	>64	16	0.5	2	16	5	8	5	1.25
MYCAV496	domestic goose	2018	cloaca	Hungary	3561592	943725	433.9	26.9	PRJNA856806	>64	8	1	1	16	5	8	2.5	1.25
MYCAV498	domestic goose	2018	cloaca	Hungary	6151323	898257	635.1	26.8	PRJNA602215	64	16	1	2	16	10	8	>10	1.25
MYCAV499	domestic goose	2018	cloaca	Hungary	3967384	961216	484.7	26.6	PRJNA856806	>64	32	0.5	2	32	5	16	>10	0.625
MYCAV500	domestic goose	2018	cloaca	Hungary	7892145	893284	1012.7	26.9	PRJNA602215	64	32	2	2	16	10	16	>10	1.25
MYCAV501	domestic goose	2018	cloaca	Hungary	3967384	982936	398.3	26.9	PRJNA856806	>64	64	2	2	32	10	16	5	2.5
MYCAV502	domestic goose	2018	cloaca	Hungary	6441629	862389	867.5	26.8	PRJNA602215	64	16	1	2	32	5	16	>10	1.25
MYCAV503	domestic goose	2018	cloaca	Hungary	2940264	923002	359.8	27.0	PRJNA856806	>64	32	1	2	32	5	8	>10	0.625
MYCAV512	domestic goose	2018	cloaca	Hungary	770116	885361	55.5	26.6	PRJNA602215	4	1	0.5	4	4	1.25	8	16	1.25
MYCAV665	domestic goose	1985	cloaca	Poland	3650910	1001837	390.6	26.4	PRJNA602215	≤0.25	≤0.25	≤0.25	2	1	0.156	8	0.625	0.625
MYCAV666	domestic goose	1987	cloaca	Poland	3997633	972804	474.4	26.5	PRJNA602215	0.5	≤0.25	≤0.25	2	8	1.25	8	1.25	0.625
MYCAV667	domestic goose	1985	cloaca	Poland	3219704	993372	380.2	26.4	PRJNA602215	≤0.25	≤0.25	≤0.25	2	2	0.312	8	0.625	0.625
MYCAV668	domestic goose	1985	cloaca	Poland	3827642	983039	450.2	26.4	PRJNA602215	≤0.25	≤0.25	≤0.25	1	2	0.312	8	0.625	0.312
MYCAV669	domestic goose	1986	cloaca	Poland	3703446	1026376	411.7	27.1	PRJNA602215	0.5	≤0.25	≤0.25	2	2	0.312	4	1.25	0.625
MYCAV670	domestic goose	1985	cloaca	Poland	3546618	961935	413.9	26.7	PRJNA602215	≤0.25	≤0.25	≤0.25	0.5	1	0.156	64	2.5	0.312
MYCAV675	domestic goose	1986	cloaca	Poland	3257599	1011578	395.5	26.4	PRJNA602215	64	64	2	4	1	0.312	8	1.25	1.25
MYCAV680	domestic goose	1985	cloaca	Poland	3646825	902232	463.6	26.8	PRJNA602215	≤0.25	≤0.25	≤0.25	2	1	0.312	16	1.25	1.25
MYCAV783	swan goose	2019	cloaca	China	11753360	1007917	1287.1	26.5	PRJNA650261	64	4	2	64	64	10	16	10	2.5
MYCAV785	swan goose	2019	cloaca	China	5951456	945632	664.8	26.7	PRJNA602206	64	≤0.25	0.5	0.5	32	5	8	2.5	0.312
MYCAV903	swan goose	2019	cloaca	Vietnam	7195756	973471	877.4	26.7	PRJNA650261	≤0.25	≤0.25	≤0.25	2	8	1.25	8	4	0.156
